# Supplementary material for: FOXO3 Transcription Factor Regulates IL-10 Expression in Mycobacteria-Infected Macrophages, Tuning Their Polarization and the Subsequent Adaptive Immune Response
Source: Front Immunol. 2019 Dec 12;10:2922. doi: 10.3389/fimmu.2019.02922 (PMC6927284; doi:10.3389/fimmu.2019.02922)
Supplement: Supplementary file 1 [file Table_4.xls]

## Sheet: MatInspector matches
Seq. name	Accession no.	Gene symbol	GeneID	Matrix Family	Detailed Family Information	Matrix	Detailed Matrix Information	Tissue	Opt.	Start position	End position	Anchor position	Strand	Core sim.	Matrix sim.	Mat. sim. - opt.	Sequence
GXP_180570(interleukin	GXP_180570	interleukin 10	3586	V$KLFS	Krueppel like transcription factors	V$GKLF.01	Gut-enriched Krueppel-like factor	Blood Cells Bone Marrow Cells Digestive System Embryonic Structures Erythrocytes Hematopoietic System Liver	0.86	4	20	12	-	0.826	0.874	0.014	caagtaaaaatgaGGGG
GXP_180570(interleukin	GXP_180570	interleukin 10	3586	V$FKHD	Fork head domain factors	V$FREAC2.01	Fork head related activator-2 (FOXF2)	Blood Cells Breast Central Nervous System Digestive System Ear Endocrine System Eye Immune System Islets of Langerhans Leukocytes Liver Lymphocytes Muscle, Skeletal Muscles Nervous System Ovary Pancreas Prostate Spinal Cord Testis Thymus Gland Thyroid Gland Urogenital System	0.84	6	22	14	-	1	0.851	0.011	cccaagTAAAaatgagg
GXP_180570(interleukin	GXP_180570	interleukin 10	3586	V$PAX2	PAX-2 binding sites	V$PAX2.01	Zebrafish PAX2 paired domain protein	Ear Embryonic Structures Kidney Urogenital System	0.78	7	29	18	+	1	0.785	0.005	ctcatttttacttggggAAACta
GXP_180570(interleukin	GXP_180570	interleukin 10	3586	V$PAX2	PAX-2 binding sites	V$PAX2.01	Zebrafish PAX2 paired domain protein	Ear Embryonic Structures Kidney Urogenital System	0.78	9	31	20	-	0.789	0.787	0.007	cttagtttccccaagtaAAAAtg
GXP_180570(interleukin	GXP_180570	interleukin 10	3586	V$MZF1	Myeloid zinc finger 1 factors	V$MZF1.02	Myeloid zinc finger protein MZF1	Blood Cells Bone Marrow Cells Hematopoietic System Immune System Leukocytes Myeloid Cells	0.99	18	28	23	+	1	0.995	0.005	ttGGGGaaact
GXP_180570(interleukin	GXP_180570	interleukin 10	3586	V$MOKF	Mouse Krueppel like factor	V$MOK2.02	Ribonucleoprotein associated zinc finger protein MOK-2 (human)		0.98	25	45	35	-	1	0.992	0.012	ttaggtctctgggCCTTagtt
GXP_180570(interleukin	GXP_180570	interleukin 10	3586	V$RORA	v-ERB and RAR-related orphan receptor alpha	V$REV-ERBA.03	Orphan nuclear receptor rev-erb alpha (NR1D1), homodimer DR2 binding site	Blood Cells Brain Central Nervous System Immune System Leukocytes Lymphocytes Nervous System Neurons	0.72	29	51	40	-	0.75	0.742	0.022	gtcaccttagGTCTctgggcctt
GXP_180570(interleukin	GXP_180570	interleukin 10	3586	V$BRN5	Brn-5 POU domain factors	V$BRN5.01	Brn-5, POU-VI protein class (also known as emb and CNS-1)	Brain Central Nervous System Nervous System	0.74	48	70	59	+	0.75	0.786	0.046	tgactgCCTAagttagcaaggag
GXP_180570(interleukin	GXP_180570	interleukin 10	3586	V$HNF1	Hepatic Nuclear Factor 1	V$HNF1.04	Hepatocyte nuclear factor 1 alpha (Tcf-1)	Digestive System Endocrine System Islets of Langerhans Kidney Liver Pancreas Urogenital System	0.84	51	67	59	+	1	0.872	0.032	ctgcctaaGTTAgcaag
GXP_180570(interleukin	GXP_180570	interleukin 10	3586	V$ARID	AT rich interactive domain factor	V$MRF2.01	Modulator recognition factor 2 (MRF2, ARID5B)	Antibody-Producing Cells Blood Cells Cardiovascular System Heart Immune System Leukocytes Lymphocytes Muscles Myocardium	0.98	68	88	78	-	1	0.985	0.005	gatgAATAcccaagacttctc
GXP_180570(interleukin	GXP_180570	interleukin 10	3586	V$HOXC	HOX - PBX complexes	V$HOX_PBX.01	HOX/PBX binding sites	Bone Marrow Cells Bone and Bones Brain Central Nervous System Connective Tissue Ear Embryonic Structures Hematopoietic System Immune System Kidney Lung Nervous System Respiratory System Skeleton Thymus Gland Urogenital System	0.81	77	93	85	-	0.944	0.815	0.005	cctgGGATgaataccca
GXP_180570(interleukin	GXP_180570	interleukin 10	3586	V$ZF05	C2H2 zinc finger transcription factors 5	V$ZFP410.01	Zinc finger protein 410, APA-1		0.84	81	95	88	-	1	0.884	0.044	aacctgGGATgaata
GXP_180570(interleukin	GXP_180570	interleukin 10	3586	V$ZF02	C2H2 zinc finger transcription factors 2	V$ZBTB7.01	Zinc finger and BTB domain containing 7, Proto-oncogene FBI-1, Pokemon	Blood Cells Immune System Leukocytes Lymphocytes Thymus Gland	0.9	84	106	95	-	1	0.917	0.017	tgggtcCCCCcaacctgggatga
GXP_180570(interleukin	GXP_180570	interleukin 10	3586	V$GLIF	GLI zinc finger family	V$GLIS2.01	GLIS family zinc finger 2	Cardiovascular System Central Nervous System Embryonic Structures Eye Heart Nervous System Prostate Spinal Cord Urogenital System	0.86	91	105	98	-	1	0.897	0.037	gggtCCCCccaacct
GXP_180570(interleukin	GXP_180570	interleukin 10	3586	V$MZF1	Myeloid zinc finger 1 factors	V$MZF1.01	Myeloid zinc finger protein MZF1	Blood Cells Bone Marrow Cells Hematopoietic System Immune System Leukocytes Myeloid Cells	0.99	96	106	101	+	1	0.996	0.006	ggGGGGaccca
GXP_180570(interleukin	GXP_180570	interleukin 10	3586	V$RORA	v-ERB and RAR-related orphan receptor alpha	V$RORA2.01	RAR-related orphan receptor alpha2	Blood Cells Brain Central Nervous System Immune System Leukocytes Lymphocytes Nervous System Neurons	0.82	91	113	102	-	1	0.828	0.008	aaataattgGGTCcccccaacct
GXP_180570(interleukin	GXP_180570	interleukin 10	3586	V$PLAG	Pleomorphic adenoma gene	V$PLAGL1.02	Pleiomorphic adenoma gene-like 1 (secondary DNA binding preference)	Brain Central Nervous System Digestive System Embryonic Structures Endocrine System Nervous System Neurons	0.81	93	115	104	+	1	0.85	0.04	gttgGGGGgacccaattatttct
GXP_180570(interleukin	GXP_180570	interleukin 10	3586	V$CART	Cart-1 (cartilage homeoprotein 1)	V$S8.01	Binding site for S8 type homeodomains	Adrenal Glands Bone and Bones Brain Cardiovascular System Central Nervous System Connective Tissue Digestive System Embryonic Structures Endocrine System Eye Immune System Islets of Langerhans Myeloid Cells Nervous System Neurons Pancreas Phagocytes Pituitary Gland Skeleton Spinal Cord	0.97	95	115	105	-	1	1	0.03	agaaaTAATtgggtcccccca
GXP_180570(interleukin	GXP_180570	interleukin 10	3586	V$DLXF	Distal-less homeodomain transcription factors	V$DLX2.01	Distal-less homeobox 2	Bone and Bones Brain Cartilage Central Nervous System Connective Tissue Digestive System Ear Embryonic Structures Endocrine System Integumentary System Islets of Langerhans Nervous System Neurons Nose Pancreas Respiratory System Skeleton	0.92	96	114	105	+	1	0.934	0.014	ggggggacccAATTatttc
GXP_180570(interleukin	GXP_180570	interleukin 10	3586	V$HOXF	Paralog hox genes 1-8 from the four hox clusters A, B, C, D	V$HOX1-3.01	Hox-1.3, vertebrate homeobox protein	Bone Marrow Cells Bone and Bones Connective Tissue Ear Embryonic Structures Germ Cells Hematopoietic System Immune System Lung Respiratory System Skeleton Thymus Gland Urogenital System	0.82	97	115	106	-	1	0.882	0.062	agaaaTAATtgggtccccc
GXP_180570(interleukin	GXP_180570	interleukin 10	3586	V$NKXH	NKX homeodomain factors	V$NKX25.02	Homeo domain factor Nkx-2.5/Csx, tinman homolog low affinity sites	Bone and Bones Cardiovascular System Central Nervous System Connective Tissue Digestive System Embryonic Structures Endocrine System Heart Islets of Langerhans Lung Muscles Myocardium Nervous System Pancreas Prostate Respiratory System Skeleton Spinal Cord Thyroid Gland Urogenital System	0.88	97	115	106	-	1	0.883	0.003	agaaaTAATtgggtccccc
GXP_180570(interleukin	GXP_180570	interleukin 10	3586	V$BCDF	Bicoid-like homeodomain transcription factors	V$PCE1.01	Photoreceptor conserved element 1	Brain Cardiovascular System Central Nervous System Ear Embryonic Structures Endocrine System Eye Heart Nervous System Neurons Pineal Gland Pituitary Gland	0.89	99	115	107	-	1	0.909	0.019	agaaaTAATtgggtccc
GXP_180570(interleukin	GXP_180570	interleukin 10	3586	V$CAAT	CCAAT binding factors	V$NFY.04	Nuclear factor Y (Y-box binding factor)	ubiquitous	0.92	100	114	107	+	1	0.926	0.006	ggacCCAAttatttc
GXP_180570(interleukin	GXP_180570	interleukin 10	3586	V$HBOX	Homeobox transcription factors	V$GSH2.01	Homeodomain transcription factor Gsh-2	Brain Cardiovascular System Central Nervous System Digestive System Ear Embryonic Structures Eye Muscle, Smooth Muscles Nervous System Neurons Spinal Cord	0.95	98	116	107	-	1	0.962	0.012	gagaaaTAATtgggtcccc
GXP_180570(interleukin	GXP_180570	interleukin 10	3586	V$HOMF	Homeodomain transcription factors	V$NOBOX.02	NOBOX oogenesis homeobox	Blood Cells Bone Marrow Cells Bone and Bones Cardiovascular System Cartilage Central Nervous System Connective Tissue Digestive System Ear Embryonic Structures Endocrine System Germ Cells Heart Hematopoietic System Immune System Islets of Langerhans Leukocytes Liver Lymphocytes Nervous System Ovary Pancreas Skeleton Spinal Cord Thyroid Gland Urogenital System	0.89	98	116	107	+	1	0.902	0.012	ggggacccAATTatttctc
GXP_180570(interleukin	GXP_180570	interleukin 10	3586	V$LHXF	Lim homeodomain factors	V$LHX2.01	LIM homeobox 2	Brain Cardiovascular System Central Nervous System Digestive System Ear Embryonic Structures Endocrine System Eye Heart Islets of Langerhans Kidney Muscles Myocardium Nervous System Neurons Pancreas Pituitary Gland Spinal Cord Testis Urogenital System	0.85	96	118	107	+	1	0.852	0.002	ggggggacccAATTatttctcaa
GXP_180570(interleukin	GXP_180570	interleukin 10	3586	V$HBOX	Homeobox transcription factors	V$GBX1.01	Gastrulation brain homeobox 1	Brain Cardiovascular System Central Nervous System Digestive System Ear Embryonic Structures Eye Muscle, Smooth Muscles Nervous System Neurons Spinal Cord	0.86	99	117	108	+	1	0.869	0.009	gggacccAATTatttctca
GXP_180570(interleukin	GXP_180570	interleukin 10	3586	V$HOMF	Homeodomain transcription factors	V$BARX2.01	Barx2, homeobox transcription factor that preferentially binds to paired TAAT motifs	Blood Cells Bone Marrow Cells Bone and Bones Cardiovascular System Cartilage Central Nervous System Connective Tissue Digestive System Ear Embryonic Structures Endocrine System Germ Cells Heart Hematopoietic System Immune System Islets of Langerhans Leukocytes Liver Lymphocytes Nervous System Ovary Pancreas Skeleton Spinal Cord Thyroid Gland Urogenital System	0.95	99	117	108	-	1	0.987	0.037	tgagaaaTAATtgggtccc
GXP_180570(interleukin	GXP_180570	interleukin 10	3586	V$NKX1	NK1 homeobox transcription factors	V$NKX12.01	NK1 homeobox 2, Sax1-like		0.87	100	116	108	+	1	0.881	0.011	ggacccAATTatttctc
GXP_180570(interleukin	GXP_180570	interleukin 10	3586	V$CART	Cart-1 (cartilage homeoprotein 1)	V$ISX.01	Intestine-specific homeobox	Adrenal Glands Bone and Bones Brain Cardiovascular System Central Nervous System Connective Tissue Digestive System Embryonic Structures Endocrine System Eye Immune System Islets of Langerhans Myeloid Cells Nervous System Neurons Pancreas Phagocytes Pituitary Gland Skeleton Spinal Cord	0.85	100	120	110	+	1	0.879	0.029	ggacccAATTatttctcaatc
GXP_180570(interleukin	GXP_180570	interleukin 10	3586	V$DLXF	Distal-less homeodomain transcription factors	V$DLX3.02	Distal-less homeobox 3	Bone and Bones Brain Cartilage Central Nervous System Connective Tissue Digestive System Ear Embryonic Structures Endocrine System Integumentary System Islets of Langerhans Nervous System Neurons Nose Pancreas Respiratory System Skeleton	0.93	101	119	110	-	1	0.94	0.01	attgagaaaTAATtgggtc
GXP_180570(interleukin	GXP_180570	interleukin 10	3586	V$HBOX	Homeobox transcription factors	V$GSH1.01	Homeobox transcription factor Gsh-1	Brain Cardiovascular System Central Nervous System Digestive System Ear Embryonic Structures Eye Muscle, Smooth Muscles Nervous System Neurons Spinal Cord	0.85	102	120	111	-	1	0.89	0.04	gattgagaaaTAATtgggt
GXP_180570(interleukin	GXP_180570	interleukin 10	3586	V$LHXF	Lim homeodomain factors	V$LHX3.02	LIM-homeodomain transcription factor LHX3	Brain Cardiovascular System Central Nervous System Digestive System Ear Embryonic Structures Endocrine System Eye Heart Islets of Langerhans Kidney Muscles Myocardium Nervous System Neurons Pancreas Pituitary Gland Spinal Cord Testis Urogenital System	0.82	101	123	112	-	1	0.901	0.081	tgggattgagaaaTAATtgggtc
GXP_180570(interleukin	GXP_180570	interleukin 10	3586	V$CEBP	Ccaat/Enhancer Binding Protein	V$CEBPB.01	CCAAT/enhancer binding protein beta	Adipose Tissue Bone Marrow Cells Connective Tissue Digestive System Hematopoietic System Immune System Liver Myeloid Cells Phagocytes	0.94	108	122	115	-	1	0.98	0.04	gggattgaGAAAtaa
GXP_180570(interleukin	GXP_180570	interleukin 10	3586	V$SORY	SOX/SRY-sex/testis determinig and related HMG box factors	V$SOX9.02	SRY (sex-determining region Y) box 9	Bone and Bones Cartilage Connective Tissue Digestive System Ear Embryonic Structures Endocrine System Islets of Langerhans Nervous System Neuroglia Pancreas Skeleton Testis Thyroid Gland Urogenital System	0.94	108	132	120	-	1	0.963	0.023	agaatACAAtgggattgagaaataa
GXP_180570(interleukin	GXP_180570	interleukin 10	3586	V$ZF05	C2H2 zinc finger transcription factors 5	V$ZFP410.01	Zinc finger protein 410, APA-1		0.84	113	127	120	-	1	0.906	0.066	acaatgGGATtgaga
GXP_180570(interleukin	GXP_180570	interleukin 10	3586	V$CEBP	Ccaat/Enhancer Binding Protein	V$CEBPB.01	CCAAT/enhancer binding protein beta	Adipose Tissue Bone Marrow Cells Connective Tissue Digestive System Hematopoietic System Immune System Liver Myeloid Cells Phagocytes	0.94	125	139	132	+	0.881	0.942	0.002	tgtattctGGAAtgg
GXP_180570(interleukin	GXP_180570	interleukin 10	3586	V$HEAT	Heat shock factors	V$HSF2.03	Heat shock factor 2	ubiquitous	0.71	120	144	132	-	1	0.725	0.015	attgcccattccAGAAtacaatggg
GXP_180570(interleukin	GXP_180570	interleukin 10	3586	V$TEAF	TEA/ATTS DNA binding domain factors	V$TEAD.01	TEA domain-containing factors, transcriptional enhancer factors 1,3,4,5	Cardiovascular System Embryonic Structures Heart Muscle, Skeletal Muscles Myocardium Urogenital System	0.9	129	141	135	-	1	0.938	0.038	gccCATTccagaa
GXP_180570(interleukin	GXP_180570	interleukin 10	3586	V$HOXF	Paralog hox genes 1-8 from the four hox clusters A, B, C, D	V$NANOG.01	Homeobox transcription factor Nanog	Bone Marrow Cells Bone and Bones Connective Tissue Ear Embryonic Structures Germ Cells Hematopoietic System Immune System Lung Respiratory System Skeleton Thymus Gland Urogenital System	0.94	128	146	137	+	1	0.962	0.022	attctggAATGggcaattt
GXP_180570(interleukin	GXP_180570	interleukin 10	3586	V$BNCF	Basonuclein rDNA transcription factor (PolI)	V$BNC.01	Basonuclin, cooperates with UBF1 in rDNA PolI transcription	ubiquitous	0.85	136	154	145	+	1	0.867	0.017	atgggcaattTGTCcacgt
GXP_180570(interleukin	GXP_180570	interleukin 10	3586	V$E4FF	Ubiquitous GLI - Krueppel like zinc finger involved in cell cycle regulation	V$E4F.01	GLI-Krueppel-related transcription factor, regulator of adenovirus E4 promoter	ubiquitous	0.82	145	157	151	-	1	0.848	0.028	gtgACGTggacaa
GXP_180570(interleukin	GXP_180570	interleukin 10	3586	V$CREB	cAMP-responsive element binding proteins	V$ATF6.02	Activating transcription factor 6, member of b-zip family, induced by ER stress	Brain Central Nervous System Endocrine System Germ Cells Nervous System Pineal Gland Urogenital System	0.85	142	162	152	-	1	0.988	0.138	tcacagtGACGtggacaaatt
GXP_180570(interleukin	GXP_180570	interleukin 10	3586	V$CREB	cAMP-responsive element binding proteins	V$CREB.02	cAMP-responsive element binding protein	Brain Central Nervous System Endocrine System Germ Cells Nervous System Pineal Gland Urogenital System	0.89	145	165	155	-	1	0.919	0.029	aggtcacagTGACgtggacaa
GXP_180570(interleukin	GXP_180570	interleukin 10	3586	V$EREF	Estrogen response elements	V$ER.02	Canonical palindromic estrogen response element (ERE), IR3 sites	Breast Endocrine System Ovary Urogenital System	0.81	146	168	157	+	1	0.916	0.106	tgtccacGTCActgtgacctagg
GXP_180570(interleukin	GXP_180570	interleukin 10	3586	V$PPAR	Peroxisome proliferator activated receptor homodimers	V$PPARG.01	Pal3 motif, bound by a PPAR-gamma homodimer, IR3 sites	Adipose Tissue Connective Tissue Immune System Phagocytes	0.67	147	169	158	-	1	0.749	0.079	tccTAGGtcacagtgacgtggac
GXP_180570(interleukin	GXP_180570	interleukin 10	3586	V$EREF	Estrogen response elements	V$ER.04	Estrogen response elements, IR3 sites	Breast Endocrine System Ovary Urogenital System	0.87	148	170	159	-	1	0.965	0.095	ttcctagGTCAcagtgacgtgga
GXP_180570(interleukin	GXP_180570	interleukin 10	3586	V$RORA	v-ERB and RAR-related orphan receptor alpha	V$RORA.01	RAR-related orphan receptor alpha	Blood Cells Brain Central Nervous System Immune System Leukocytes Lymphocytes Nervous System Neurons	0.85	151	173	162	-	1	0.873	0.023	gtgttcctagGTCAcagtgacgt
GXP_180570(interleukin	GXP_180570	interleukin 10	3586	V$PAX5	PAX-2/5/8 binding sites	V$PAX5.03	PAX5 paired domain protein	Antibody-Producing Cells Blood Cells Bone Marrow Cells Ear Embryonic Structures Endocrine System Hematopoietic System Immune System Kidney Leukocytes Lymphocytes Thyroid Gland Urogenital System	0.8	149	177	163	+	0.947	0.822	0.022	ccacgTCACtgtgacctaggaacacgcga
GXP_180570(interleukin	GXP_180570	interleukin 10	3586	V$AP1R	MAF and AP1 related factors	V$MARE_ARE.01	Antioxidant response elements	Antibody-Producing Cells Blood Cells Blood Platelets Bone Marrow Cells Digestive System Ear Endocrine System Eye Hematopoietic System Immune System Islets of Langerhans Liver Nervous System Neurons Pancreas	0.76	154	174	164	+	1	0.806	0.046	tcactgTGACctaggaacacg
GXP_180570(interleukin	GXP_180570	interleukin 10	3586	V$XBBF	X-box binding factors	V$MIF1.01	MIBP1 / RFX1 complex	Antibody-Producing Cells Blood Cells Endocrine System Immune System Leukocytes Lymphocytes Testis Urogenital System	0.76	156	174	165	-	0.8	0.894	0.134	cgtgttcctagGTCAcagt
GXP_180570(interleukin	GXP_180570	interleukin 10	3586	V$XBBF	X-box binding factors	V$RFX1.01	X-box binding protein RFX1	Antibody-Producing Cells Blood Cells Endocrine System Immune System Leukocytes Lymphocytes Testis Urogenital System	0.89	156	174	165	+	0.882	0.942	0.052	actgtgacctaGGAAcacg
GXP_180570(interleukin	GXP_180570	interleukin 10	3586	V$NR2F	Nuclear receptor subfamily 2 factors	V$TR4.01	TR4 homodimer, DR1 site	Adrenal Glands Digestive System Endocrine System Eye Islets of Langerhans Liver Nervous System Neurons Pancreas Testis Urogenital System	0.72	154	178	166	-	1	0.738	0.018	ttcgcgtgttcctAGGTcacagtga
GXP_180570(interleukin	GXP_180570	interleukin 10	3586	V$RXRF	RXR heterodimer binding sites	V$RXR_RXR.01	Retinoid X receptor homodimer, DR1 sites	Bone and Bones Connective Tissue Digestive System Endocrine System Integumentary System Liver Parathyroid Glands Skeleton Thyroid Gland	0.78	156	180	168	-	1	0.832	0.052	cattcgcgtgttcctaGGTCacagt
GXP_180570(interleukin	GXP_180570	interleukin 10	3586	V$AHRR	AHR-arnt heterodimers and AHR-related factors	V$AHRARNT.01	Aryl hydrocarbon receptor / Arnt heterodimers	Digestive System Liver	0.92	161	185	173	-	1	0.938	0.018	gttctcattcgCGTGttcctaggtc
GXP_180570(interleukin	GXP_180570	interleukin 10	3586	O$INRE	Core promoter initiator elements	O$DINR.01	Drosophila initiator motifs		0.94	173	183	178	-	0.969	0.96	0.02	tcTCATtcgcg
GXP_180570(interleukin	GXP_180570	interleukin 10	3586	V$IRFF	Interferon regulatory factors	V$IRF4.02	Interferon regulatory factor 4	Antibody-Producing Cells Antigen-Presenting Cells Blood Cells Bone Marrow Cells Hematopoietic System Immune System Leukocytes Lymphocytes Monocytes Myeloid Cells Phagocytes	0.69	172	192	182	+	0.75	0.7	0.01	acgcGAATgagaacccacagc
GXP_180570(interleukin	GXP_180570	interleukin 10	3586	V$HAML	Human acute myelogenous leukemia factors	V$AML3.01	Runt-related transcription factor 2 / CBFA1 (core-binding factor, runt domain, alpha subunit 1)	Bone Marrow Cells Bone and Bones Cartilage Connective Tissue Embryonic Structures Hematopoietic System Skeleton	0.84	179	193	186	-	1	0.87	0.03	agctGTGGgttctca
GXP_180570(interleukin	GXP_180570	interleukin 10	3586	V$AP4R	AP4 and related proteins	V$AP4.02	Activator protein 4		0.92	183	199	191	-	1	0.947	0.027	gccctcAGCTgtgggtt
GXP_180570(interleukin	GXP_180570	interleukin 10	3586	V$AP4R	AP4 and related proteins	V$AP4.02	Activator protein 4		0.92	184	200	192	+	1	0.941	0.021	acccacAGCTgagggcc
GXP_180570(interleukin	GXP_180570	interleukin 10	3586	V$MIZ1	Myc-interacting Zn finger protein 1	V$MIZ1.01	Myc-interacting Zn finger protein 1, zinc finger and BTB domain containing 17 (ZBTB17)		0.96	192	202	197	-	1	0.978	0.018	gaggcCCTCag
GXP_180570(interleukin	GXP_180570	interleukin 10	3586	V$RBP2	Retinoblastoma-binding proteins with demethylase activity	V$PLU1_JARID1B.01	Jumonji, AT rich interactive domain 1B		0.96	206	214	210	+	1	0.963	0.003	GCACagaac
GXP_180570(interleukin	GXP_180570	interleukin 10	3586	V$AP4R	AP4 and related proteins	V$AP4.02	Activator protein 4		0.92	208	224	216	-	1	0.926	0.006	gagaacAGCTgttctgt
GXP_180570(interleukin	GXP_180570	interleukin 10	3586	V$GREF	Glucocorticoid responsive and related elements	V$PRE.01	Progesterone receptor binding site, IR3 sites	Breast Endocrine System Immune System Leydig Cells Prostate Testis Urogenital System	0.84	207	225	216	+	1	0.868	0.028	cacagaacagcTGTTctcc
GXP_180570(interleukin	GXP_180570	interleukin 10	3586	V$HAND	Twist subfamily of class B bHLH transcription factors	V$TAL1ALPHAE47.01	Tal-1alpha/E47 heterodimer	Antibody-Producing Cells Blood Cells Bone Marrow Cells Bone and Bones Cardiovascular System Connective Tissue Embryonic Structures Heart Hematopoietic System Immune System Integumentary System Leukocytes Lymphocytes Muscles Myocardium Skeleton Thymus Gland	0.87	206	226	216	-	0.79	0.9	0.03	gggagaaCAGCtgttctgtgc
GXP_180570(interleukin	GXP_180570	interleukin 10	3586	V$MYOD	Myoblast determining factors	V$MYF6.01	Myogenic factor 6 (herculin)	Antibody-Producing Cells Blood Cells Embryonic Structures Germ Cells Immune System Leukocytes Lymphocytes Muscle, Skeletal Muscles Thymus Gland Urogenital System	0.92	208	224	216	+	1	0.978	0.058	acagaACAGctgttctc
GXP_180570(interleukin	GXP_180570	interleukin 10	3586	V$AP4R	AP4 and related proteins	V$AP4.02	Activator protein 4		0.92	209	225	217	+	1	0.926	0.006	cagaacAGCTgttctcc
GXP_180570(interleukin	GXP_180570	interleukin 10	3586	V$GREF	Glucocorticoid responsive and related elements	V$PRE.01	Progesterone receptor binding site, IR3 sites	Breast Endocrine System Immune System Leydig Cells Prostate Testis Urogenital System	0.84	208	226	217	-	1	0.899	0.059	gggagaacagcTGTTctgt
GXP_180570(interleukin	GXP_180570	interleukin 10	3586	V$HAND	Twist subfamily of class B bHLH transcription factors	V$TAL1ALPHAE47.01	Tal-1alpha/E47 heterodimer	Antibody-Producing Cells Blood Cells Bone Marrow Cells Bone and Bones Cardiovascular System Connective Tissue Embryonic Structures Heart Hematopoietic System Immune System Integumentary System Leukocytes Lymphocytes Muscles Myocardium Skeleton Thymus Gland	0.87	207	227	217	+	0.79	0.9	0.03	cacagaaCAGCtgttctcccc
GXP_180570(interleukin	GXP_180570	interleukin 10	3586	V$MYOD	Myoblast determining factors	V$MYF6.01	Myogenic factor 6 (herculin)	Antibody-Producing Cells Blood Cells Embryonic Structures Germ Cells Immune System Leukocytes Lymphocytes Muscle, Skeletal Muscles Thymus Gland Urogenital System	0.92	209	225	217	-	1	0.978	0.058	ggagaACAGctgttctg
GXP_180570(interleukin	GXP_180570	interleukin 10	3586	V$INSM	Insulinoma associated factors	V$INSM1.01	Zinc finger protein insulinoma-associated 1 (IA-1) functions as a transcriptional repressor	Digestive System Liver Pancreas	0.9	220	232	226	-	1	0.902	0.002	ttcctGGGGagaa
GXP_180570(interleukin	GXP_180570	interleukin 10	3586	V$STAT	Signal transducer and activator of transcription	V$STAT6.01	STAT6: signal transducer and activator of transcription 6	Blood Cells Bone Marrow Cells Breast Hematopoietic System Immune System Leukocytes Lymphocytes Myeloid Cells Phagocytes	0.84	218	236	227	-	1	0.85	0.01	tgatTTCCtggggagaaca
GXP_180570(interleukin	GXP_180570	interleukin 10	3586	V$NOLF	Neuron-specific olfactory factor	V$EBF1.01	Early B-cell factor 1	Antibody-Producing Cells Blood Cells Bone Marrow Cells Hematopoietic System Immune System Leukocytes Lymphocytes Nervous System Neurons Nose Respiratory System	0.88	217	239	228	+	1	0.904	0.024	ctgttcTCCCcaggaaatcaact
GXP_180570(interleukin	GXP_180570	interleukin 10	3586	V$STAT	Signal transducer and activator of transcription	V$STAT6.01	STAT6: signal transducer and activator of transcription 6	Blood Cells Bone Marrow Cells Breast Hematopoietic System Immune System Leukocytes Lymphocytes Myeloid Cells Phagocytes	0.84	219	237	228	+	0.759	0.88	0.04	gttcTCCCcaggaaatcaa
GXP_180570(interleukin	GXP_180570	interleukin 10	3586	V$ZF02	C2H2 zinc finger transcription factors 2	V$ZNF300.01	KRAB-containing zinc finger protein 300	Blood Cells Immune System Leukocytes Lymphocytes Thymus Gland	0.99	217	239	228	+	1	0.994	0.004	ctgttctCCCCaggaaatcaact
GXP_180570(interleukin	GXP_180570	interleukin 10	3586	V$HNF6	Onecut homeodomain factor HNF6	V$OC2.01	CUT-homeodomain transcription factor Onecut-2	Digestive System Embryonic Structures Endocrine System Islets of Langerhans Liver Pancreas	0.82	226	242	234	+	1	0.845	0.025	ccaggaAATCaactttt
GXP_180570(interleukin	GXP_180570	interleukin 10	3586	V$FAST	FAST-1 SMAD interacting proteins	V$FAST1.03	Forkhead box H1 (Foxh1)	Embryonic Structures	0.85	228	244	236	-	1	0.854	0.004	aaaaaagttGATTtcct
GXP_180570(interleukin	GXP_180570	interleukin 10	3586	V$MYT1	MYT1 C2HC zinc finger protein	V$MYT1.02	MyT1 zinc finger transcription factor involved in primary neurogenesis	Central Nervous System Nervous System Neuroglia Neurons	0.88	231	243	237	-	1	0.892	0.012	aaaAAGTtgattt
GXP_180570(interleukin	GXP_180570	interleukin 10	3586	V$ARID	AT rich interactive domain factor	V$BRIGHT.01	Bright, B cell regulator of IgH transcription	Antibody-Producing Cells Blood Cells Cardiovascular System Heart Immune System Leukocytes Lymphocytes Muscles Myocardium	0.92	233	253	243	-	1	0.957	0.037	tctcaATTAaaaaaagttgat
GXP_180570(interleukin	GXP_180570	interleukin 10	3586	V$HOMF	Homeodomain transcription factors	V$HHEX.01	Hematopoietically expressed homeobox, proline-rich homeodomain protein	Blood Cells Bone Marrow Cells Bone and Bones Cardiovascular System Cartilage Central Nervous System Connective Tissue Digestive System Ear Embryonic Structures Endocrine System Germ Cells Heart Hematopoietic System Immune System Islets of Langerhans Leukocytes Liver Lymphocytes Nervous System Ovary Pancreas Skeleton Spinal Cord Thyroid Gland Urogenital System	0.95	234	252	243	+	1	0.984	0.034	tcaacttttttTAATtgag
GXP_180570(interleukin	GXP_180570	interleukin 10	3586	V$LHXF	Lim homeodomain factors	V$LHX3.02	LIM-homeodomain transcription factor LHX3	Brain Cardiovascular System Central Nervous System Digestive System Ear Embryonic Structures Endocrine System Eye Heart Islets of Langerhans Kidney Muscles Myocardium Nervous System Neurons Pancreas Pituitary Gland Spinal Cord Testis Urogenital System	0.82	232	254	243	+	1	0.828	0.008	aatcaacttttttTAATtgagaa
GXP_180570(interleukin	GXP_180570	interleukin 10	3586	V$HBOX	Homeobox transcription factors	V$EN1.01	Homeobox protein engrailed (en-1)	Brain Cardiovascular System Central Nervous System Digestive System Ear Embryonic Structures Eye Muscle, Smooth Muscles Nervous System Neurons Spinal Cord	0.77	235	253	244	+	1	0.832	0.062	caacttttTTTAattgaga
GXP_180570(interleukin	GXP_180570	interleukin 10	3586	V$CART	Cart-1 (cartilage homeoprotein 1)	V$PROP1.01	Prophet of Pit 1, PROP paired-like homeobox 1	Adrenal Glands Bone and Bones Brain Cardiovascular System Central Nervous System Connective Tissue Digestive System Embryonic Structures Endocrine System Eye Immune System Islets of Langerhans Myeloid Cells Nervous System Neurons Pancreas Phagocytes Pituitary Gland Skeleton Spinal Cord	0.84	235	255	245	-	1	0.862	0.022	cttctcAATTaaaaaaagttg
GXP_180570(interleukin	GXP_180570	interleukin 10	3586	V$DLXF	Distal-less homeodomain transcription factors	V$DLX1.01	DLX-1, -2, and -5 binding sites	Bone and Bones Brain Cartilage Central Nervous System Connective Tissue Digestive System Ear Embryonic Structures Endocrine System Integumentary System Islets of Langerhans Nervous System Neurons Nose Pancreas Respiratory System Skeleton	0.91	236	254	245	+	1	0.94	0.03	aactttttttAATTgagaa
GXP_180570(interleukin	GXP_180570	interleukin 10	3586	V$HOXF	Paralog hox genes 1-8 from the four hox clusters A, B, C, D	V$HOXB8.01	Homeobox B8 / Hox-2delta	Bone Marrow Cells Bone and Bones Connective Tissue Ear Embryonic Structures Germ Cells Hematopoietic System Immune System Lung Respiratory System Skeleton Thymus Gland Urogenital System	0.83	237	255	246	-	1	0.877	0.047	cttctcaATTAaaaaaagt
GXP_180570(interleukin	GXP_180570	interleukin 10	3586	V$HOMF	Homeodomain transcription factors	V$MSX.01	Homeodomain proteins MSX-1 and MSX-2	Blood Cells Bone Marrow Cells Bone and Bones Cardiovascular System Cartilage Central Nervous System Connective Tissue Digestive System Ear Embryonic Structures Endocrine System Germ Cells Heart Hematopoietic System Immune System Islets of Langerhans Leukocytes Liver Lymphocytes Nervous System Ovary Pancreas Skeleton Spinal Cord Thyroid Gland Urogenital System	0.97	238	256	247	+	1	0.995	0.025	cttttttTAATtgagaagc
GXP_180570(interleukin	GXP_180570	interleukin 10	3586	V$LHXF	Lim homeodomain factors	V$LHX1.01	LIM homeobox 1	Brain Cardiovascular System Central Nervous System Digestive System Ear Embryonic Structures Endocrine System Eye Heart Islets of Langerhans Kidney Muscles Myocardium Nervous System Neurons Pancreas Pituitary Gland Spinal Cord Testis Urogenital System	0.82	236	258	247	+	1	0.861	0.041	aactttttttAATTgagaagcta
GXP_180570(interleukin	GXP_180570	interleukin 10	3586	V$NKX6	NK6 homeobox transcription factors	V$NKX61.02	NK6 homeobox 1	Central Nervous System Digestive System Embryonic Structures Endocrine System Islets of Langerhans Nervous System Neurons Pancreas Spinal Cord	0.85	240	254	247	+	1	0.935	0.085	ttttTTAAttgagaa
GXP_180570(interleukin	GXP_180570	interleukin 10	3586	V$BCDF	Bicoid-like homeodomain transcription factors	V$PCE1.01	Photoreceptor conserved element 1	Brain Cardiovascular System Central Nervous System Ear Embryonic Structures Endocrine System Eye Heart Nervous System Neurons Pineal Gland Pituitary Gland	0.89	240	256	248	+	1	0.944	0.054	tttttTAATtgagaagc
GXP_180570(interleukin	GXP_180570	interleukin 10	3586	V$HBOX	Homeobox transcription factors	V$GSH2.01	Homeodomain transcription factor Gsh-2	Brain Cardiovascular System Central Nervous System Digestive System Ear Embryonic Structures Eye Muscle, Smooth Muscles Nervous System Neurons Spinal Cord	0.95	239	257	248	+	1	0.957	0.007	ttttttTAATtgagaagct
GXP_180570(interleukin	GXP_180570	interleukin 10	3586	V$HOMF	Homeodomain transcription factors	V$HMX3.02	Hmx3/Nkx5-1 homeodomain transcription factor	Blood Cells Bone Marrow Cells Bone and Bones Cardiovascular System Cartilage Central Nervous System Connective Tissue Digestive System Ear Embryonic Structures Endocrine System Germ Cells Heart Hematopoietic System Immune System Islets of Langerhans Leukocytes Liver Lymphocytes Nervous System Ovary Pancreas Skeleton Spinal Cord Thyroid Gland Urogenital System	0.92	239	257	248	-	1	0.922	0.002	agcttctcaaTTAAaaaaa
GXP_180570(interleukin	GXP_180570	interleukin 10	3586	V$LHXF	Lim homeodomain factors	V$ISL2.01	ISL LIM homeobox 2	Brain Cardiovascular System Central Nervous System Digestive System Ear Embryonic Structures Endocrine System Eye Heart Islets of Langerhans Kidney Muscles Myocardium Nervous System Neurons Pancreas Pituitary Gland Spinal Cord Testis Urogenital System	0.87	237	259	248	-	1	0.874	0.004	ttagcttctcaATTAaaaaaagt
GXP_180570(interleukin	GXP_180570	interleukin 10	3586	V$HOXF	Paralog hox genes 1-8 from the four hox clusters A, B, C, D	V$HOXC4.01	Homeobox C4 / Hox-3epsilon	Bone Marrow Cells Bone and Bones Connective Tissue Ear Embryonic Structures Germ Cells Hematopoietic System Immune System Lung Respiratory System Skeleton Thymus Gland Urogenital System	0.84	240	258	249	+	1	0.865	0.025	ttttttAATTgagaagcta
GXP_180570(interleukin	GXP_180570	interleukin 10	3586	V$NKXH	NKX homeodomain factors	V$NKX25.02	Homeo domain factor Nkx-2.5/Csx, tinman homolog low affinity sites	Bone and Bones Cardiovascular System Central Nervous System Connective Tissue Digestive System Embryonic Structures Endocrine System Heart Islets of Langerhans Lung Muscles Myocardium Nervous System Pancreas Prostate Respiratory System Skeleton Spinal Cord Thyroid Gland Urogenital System	0.88	240	258	249	+	1	0.903	0.023	tttttTAATtgagaagcta
GXP_180570(interleukin	GXP_180570	interleukin 10	3586	V$CART	Cart-1 (cartilage homeoprotein 1)	V$S8.01	Binding site for S8 type homeodomains	Adrenal Glands Bone and Bones Brain Cardiovascular System Central Nervous System Connective Tissue Digestive System Embryonic Structures Endocrine System Eye Immune System Islets of Langerhans Myeloid Cells Nervous System Neurons Pancreas Phagocytes Pituitary Gland Skeleton Spinal Cord	0.97	240	260	250	+	1	1	0.03	tttttTAATtgagaagctaaa
GXP_180570(interleukin	GXP_180570	interleukin 10	3586	V$ATBF	AT-binding transcription factor	V$ATBF1.01	AT-binding transcription factor 1	Nervous System	0.79	243	259	251	-	1	0.792	0.002	ttagcttctcAATTaaa
GXP_180570(interleukin	GXP_180570	interleukin 10	3586	V$SORY	SOX/SRY-sex/testis determinig and related HMG box factors	V$SOX13.01	SRY-related HMG-box gene 13	Bone and Bones Cartilage Connective Tissue Digestive System Ear Embryonic Structures Endocrine System Islets of Langerhans Nervous System Neuroglia Pancreas Skeleton Testis Thyroid Gland Urogenital System	0.86	248	272	260	-	0.778	0.878	0.018	ttagaATAAttttttagcttctcaa
GXP_180570(interleukin	GXP_180570	interleukin 10	3586	V$BRN5	Brn-5 POU domain factors	V$BRN5.01	Brn-5, POU-VI protein class (also known as emb and CNS-1)	Brain Central Nervous System Nervous System	0.74	252	274	263	-	0.75	0.787	0.047	tcttagAATAattttttagcttc
GXP_180570(interleukin	GXP_180570	interleukin 10	3586	V$BRNF	Brn POU domain factors	V$BRN3.01	Brn-3, POU-IV protein class	Brain Central Nervous System Digestive System Ear Embryonic Structures Endocrine System Eye Islets of Langerhans Nervous System Neuroglia Neurons Pancreas	0.78	254	272	263	+	1	0.845	0.065	agctaaaaaATTAttctaa
GXP_180570(interleukin	GXP_180570	interleukin 10	3586	V$HOMF	Homeodomain transcription factors	V$MSX1.01	Muscle-segment homeobox 1, msh homeobox 1	Blood Cells Bone Marrow Cells Bone and Bones Cardiovascular System Cartilage Central Nervous System Connective Tissue Digestive System Ear Embryonic Structures Endocrine System Germ Cells Heart Hematopoietic System Immune System Islets of Langerhans Leukocytes Liver Lymphocytes Nervous System Ovary Pancreas Skeleton Spinal Cord Thyroid Gland Urogenital System	0.89	254	272	263	+	1	0.895	0.005	agctaaaaAATTattctaa
GXP_180570(interleukin	GXP_180570	interleukin 10	3586	V$HOMF	Homeodomain transcription factors	V$BARX2.02	BARX homeobox 2	Blood Cells Bone Marrow Cells Bone and Bones Cardiovascular System Cartilage Central Nervous System Connective Tissue Digestive System Ear Embryonic Structures Endocrine System Germ Cells Heart Hematopoietic System Immune System Islets of Langerhans Leukocytes Liver Lymphocytes Nervous System Ovary Pancreas Skeleton Spinal Cord Thyroid Gland Urogenital System	0.88	255	273	264	-	1	0.881	0.001	cttagaatAATTttttagc
GXP_180570(interleukin	GXP_180570	interleukin 10	3586	V$FKHD	Fork head domain factors	V$FHXB.01	Fork head homologous X binds DNA with a dual sequence specificity (FHXA and FHXB)	Blood Cells Breast Central Nervous System Digestive System Ear Endocrine System Eye Immune System Islets of Langerhans Leukocytes Liver Lymphocytes Muscle, Skeletal Muscles Nervous System Ovary Pancreas Prostate Spinal Cord Testis Thymus Gland Thyroid Gland Urogenital System	0.83	257	273	265	-	1	0.836	0.006	cttagaATAAtttttta
GXP_180570(interleukin	GXP_180570	interleukin 10	3586	V$FKHD	Fork head domain factors	V$FHXB.01	Fork head homologous X binds DNA with a dual sequence specificity (FHXA and FHXB)	Blood Cells Breast Central Nervous System Digestive System Ear Endocrine System Eye Immune System Islets of Langerhans Leukocytes Liver Lymphocytes Muscle, Skeletal Muscles Nervous System Ovary Pancreas Prostate Spinal Cord Testis Thymus Gland Thyroid Gland Urogenital System	0.83	260	276	268	-	0.818	0.839	0.009	tctcttAGAAtaatttt
GXP_180570(interleukin	GXP_180570	interleukin 10	3586	V$BCL6	POZ domain zinc finger expressed in B-Cells	V$BCL6.02	POZ/zinc finger protein, transcriptional repressor, translocations observed in diffuse large cell lymphoma	Antibody-Producing Cells Blood Cells Germ Cells Immune System Leukocytes Lymphocytes Urogenital System	0.77	262	278	270	-	1	0.785	0.015	cctctctTAGAataatt
GXP_180570(interleukin	GXP_180570	interleukin 10	3586	V$ABDB	Abdominal-B type homeodomain transcription factors	V$HOXC13.02	Homeobox C13 / Hox-3gamma	Bone Marrow Cells Bone and Bones Connective Tissue Embryonic Structures Hematopoietic System Integumentary System Kidney Prostate Skeleton Urogenital System	0.83	281	297	289	+	1	0.844	0.014	gcccatccTAAAaatag
GXP_180570(interleukin	GXP_180570	interleukin 10	3586	V$BRNF	Brn POU domain factors	V$BRN2.01	Brn-2, POU-III protein class	Brain Central Nervous System Digestive System Ear Embryonic Structures Endocrine System Eye Islets of Langerhans Nervous System Neuroglia Neurons Pancreas	0.86	282	300	291	+	0.9	0.919	0.059	ccCATCctaaaaatagctg
GXP_180570(interleukin	GXP_180570	interleukin 10	3586	V$MEF2	MEF2, myocyte-specific enhancer binding factor	V$MEF2.02	Myocyte-specific enhancer factor 2	Cardiovascular System Embryonic Structures Heart Muscle, Skeletal Muscles Myocardium	0.89	281	303	292	+	1	0.974	0.084	gcccatcctaaaAATAgctgtaa
GXP_180570(interleukin	GXP_180570	interleukin 10	3586	V$FKHD	Fork head domain factors	V$FHXB.01	Fork head homologous X binds DNA with a dual sequence specificity (FHXA and FHXB)	Blood Cells Breast Central Nervous System Digestive System Ear Endocrine System Eye Immune System Islets of Langerhans Leukocytes Liver Lymphocytes Muscle, Skeletal Muscles Nervous System Ovary Pancreas Prostate Spinal Cord Testis Thymus Gland Thyroid Gland Urogenital System	0.83	285	301	293	+	0.818	0.831	0.001	atcctaAAAAtagctgt
GXP_180570(interleukin	GXP_180570	interleukin 10	3586	V$MEF2	MEF2, myocyte-specific enhancer binding factor	V$SL1.01	Member of the RSRF (related to serum response factor) protein family from Xenopus laevis	Cardiovascular System Embryonic Structures Heart Muscle, Skeletal Muscles Myocardium	0.84	282	304	293	-	1	0.987	0.147	attacagCTATttttaggatggg
GXP_180570(interleukin	GXP_180570	interleukin 10	3586	V$HMTB	Human muscle-specific Mt binding site	V$MTBF.01	Muscle-specific Mt binding site		0.9	291	299	295	-	1	0.902	0.002	agctATTTt
GXP_180570(interleukin	GXP_180570	interleukin 10	3586	V$OCT1	Octamer binding protein	V$POU3F3.01	POU class 3 homeobox 3 (POU3F3), OTF8	Antibody-Producing Cells Blood Cells Immune System Kidney Leukocytes Lymphocytes Urogenital System	0.81	297	311	304	-	1	0.815	0.005	cttctGCATtacagc
GXP_180570(interleukin	GXP_180570	interleukin 10	3586	V$PARF	PAR/bZIP family	V$DBP.01	Albumin D-box binding protein	Brain Central Nervous System Digestive System Embryonic Structures Endocrine System Liver Muscle, Skeletal Muscles Nervous System	0.84	296	312	304	+	0.885	0.858	0.018	agctgTAATgcagaagt
GXP_180570(interleukin	GXP_180570	interleukin 10	3586	V$STEM	Motif composed of binding sites for pluripotency or stem cell factors	V$OCT3_4.02	POU domain, class 5, transcription factor 1	Embryonic Structures Germ Cells	0.88	295	313	304	-	1	0.931	0.051	aacttctGCATtacagcta
GXP_180570(interleukin	GXP_180570	interleukin 10	3586	V$HOXF	Paralog hox genes 1-8 from the four hox clusters A, B, C, D	V$HOX1-3.01	Hox-1.3, vertebrate homeobox protein	Bone Marrow Cells Bone and Bones Connective Tissue Ear Embryonic Structures Germ Cells Hematopoietic System Immune System Lung Respiratory System Skeleton Thymus Gland Urogenital System	0.82	296	314	305	+	1	0.855	0.035	agctgTAATgcagaagttc
GXP_180570(interleukin	GXP_180570	interleukin 10	3586	V$GCNR	Germ cell nuclear receptors	V$RTR.01	Retinoid receptor-related testis-associated receptor (GCNF/RTR), DR0 sites	Embryonic Structures Endocrine System Germ Cells Ovary Testis Urogenital System	0.81	306	324	315	+	0.756	0.862	0.052	cagaagtTCATgttcaacc
GXP_180570(interleukin	GXP_180570	interleukin 10	3586	V$HOXC	HOX - PBX complexes	V$PBX1.01	Homeo domain factor Pbx-1	Bone Marrow Cells Bone and Bones Brain Central Nervous System Connective Tissue Ear Embryonic Structures Hematopoietic System Immune System Kidney Lung Nervous System Respiratory System Skeleton Thymus Gland Urogenital System	0.78	317	333	325	-	1	0.815	0.035	aaaatGATTggttgaac
GXP_180570(interleukin	GXP_180570	interleukin 10	3586	V$CAAT	CCAAT binding factors	V$CAAT.01	Cellular and viral CCAAT box	ubiquitous	0.9	319	333	326	+	1	0.971	0.071	tcaaCCAAtcatttt
GXP_180570(interleukin	GXP_180570	interleukin 10	3586	V$CLOX	CLOX and CLOX homology (CDP) factors	V$CDP.02	Transcriptional repressor CDP		0.94	318	336	327	+	1	0.97	0.03	ttcaacCAATcatttttgc
GXP_180570(interleukin	GXP_180570	interleukin 10	3586	V$BRN5	Brn-5 POU domain factors	V$BRN5.01	Brn-5, POU-VI protein class (also known as emb and CNS-1)	Brain Central Nervous System Nervous System	0.74	319	341	330	-	0.75	0.807	0.067	cgtaagCAAAaatgattggttga
GXP_180570(interleukin	GXP_180570	interleukin 10	3586	V$FKHD	Fork head domain factors	V$FKHRL1.01	Fkh-domain factor FKHRL1 (FOXO)	Blood Cells Breast Central Nervous System Digestive System Ear Endocrine System Eye Immune System Islets of Langerhans Leukocytes Liver Lymphocytes Muscle, Skeletal Muscles Nervous System Ovary Pancreas Prostate Spinal Cord Testis Thymus Gland Thyroid Gland Urogenital System	0.83	329	345	337	-	0.75	0.834	0.004	gcatcgtaAGCAaaaat
GXP_180570(interleukin	GXP_180570	interleukin 10	3586	V$SNAP	snRNA-activating protein complex	V$PSE.02	Proximal sequence element (PSE) of RNA polymerase III-transcribed genes		0.73	328	346	337	-	0.964	0.765	0.035	tgcatCGTAagcaaaaatg
GXP_180570(interleukin	GXP_180570	interleukin 10	3586	V$AP1R	MAF and AP1 related factors	V$MARE.02	Binding sites for homodimers of large Maf-proteins	Antibody-Producing Cells Blood Cells Blood Platelets Bone Marrow Cells Digestive System Ear Endocrine System Eye Hematopoietic System Immune System Islets of Langerhans Liver Nervous System Neurons Pancreas	0.88	331	351	341	+	1	0.921	0.041	tttTGCTtacgatgcaaaaat
GXP_180570(interleukin	GXP_180570	interleukin 10	3586	V$STEM	Motif composed of binding sites for pluripotency or stem cell factors	V$OCT3_4.02	POU domain, class 5, transcription factor 1	Embryonic Structures Germ Cells	0.88	334	352	343	-	1	0.942	0.062	aatttttGCATcgtaagca
GXP_180570(interleukin	GXP_180570	interleukin 10	3586	V$OCT1	Octamer binding protein	V$OCT1.02	Octamer-binding factor 1	Antibody-Producing Cells Blood Cells Immune System Kidney Leukocytes Lymphocytes Urogenital System	0.85	339	353	346	+	1	0.951	0.101	acgATGCaaaaattg
GXP_180570(interleukin	GXP_180570	interleukin 10	3586	V$SORY	SOX/SRY-sex/testis determinig and related HMG box factors	V$HMGA.01	HMGA family of architectural transcription factors (HMGA1, HMGA2)	Bone and Bones Cartilage Connective Tissue Digestive System Ear Embryonic Structures Endocrine System Islets of Langerhans Nervous System Neuroglia Pancreas Skeleton Testis Thyroid Gland Urogenital System	0.88	339	363	351	-	1	0.89	0.01	acttagttttcAATTtttgcatcgt
GXP_180570(interleukin	GXP_180570	interleukin 10	3586	V$IRFF	Interferon regulatory factors	V$IRF1.01	Interferon regulatory factor 1	Antibody-Producing Cells Antigen-Presenting Cells Blood Cells Bone Marrow Cells Hematopoietic System Immune System Leukocytes Lymphocytes Monocytes Myeloid Cells Phagocytes	0.87	343	363	353	+	1	0.928	0.058	tgcaaaaattGAAAactaagt
GXP_180570(interleukin	GXP_180570	interleukin 10	3586	V$MYT1	MYT1 C2HC zinc finger protein	V$MYT1.02	MyT1 zinc finger transcription factor involved in primary neurogenesis	Central Nervous System Nervous System Neuroglia Neurons	0.88	357	369	363	+	1	0.888	0.008	actAAGTttatta
GXP_180570(interleukin	GXP_180570	interleukin 10	3586	V$NKXH	NKX homeodomain factors	V$NKX31.01	Prostate-specific homeodomain protein NKX3.1	Bone and Bones Cardiovascular System Central Nervous System Connective Tissue Digestive System Embryonic Structures Endocrine System Heart Islets of Langerhans Lung Muscles Myocardium Nervous System Pancreas Prostate Respiratory System Skeleton Spinal Cord Thyroid Gland Urogenital System	0.84	354	372	363	+	1	0.873	0.033	aaaactAAGTttattagag
GXP_180570(interleukin	GXP_180570	interleukin 10	3586	V$CART	Cart-1 (cartilage homeoprotein 1)	V$MIXL1.01	Mix1 homeobox-like 1	Adrenal Glands Bone and Bones Brain Cardiovascular System Central Nervous System Connective Tissue Digestive System Embryonic Structures Endocrine System Eye Immune System Islets of Langerhans Myeloid Cells Nervous System Neurons Pancreas Phagocytes Pituitary Gland Skeleton Spinal Cord	0.82	354	374	364	+	0.75	0.822	0.002	aaaacTAAGtttattagagag
GXP_180570(interleukin	GXP_180570	interleukin 10	3586	V$CART	Cart-1 (cartilage homeoprotein 1)	V$PHOX2.01	Phox2a (ARIX) and Phox2b	Adrenal Glands Bone and Bones Brain Cardiovascular System Central Nervous System Connective Tissue Digestive System Embryonic Structures Endocrine System Eye Immune System Islets of Langerhans Myeloid Cells Nervous System Neurons Pancreas Phagocytes Pituitary Gland Skeleton Spinal Cord	0.87	354	374	364	-	1	0.964	0.094	ctctcTAATaaacttagtttt
GXP_180570(interleukin	GXP_180570	interleukin 10	3586	V$SATB	Special AT-rich sequence binding protein	V$SATB1.01	Special AT-rich sequence-binding protein 1, predominantly expressed in thymocytes, binds to matrix attachment regions (MARs)	Blood Cells Brain Central Nervous System Embryonic Structures Immune System Leukocytes Lymphocytes Nervous System Neurons Thymus Gland	0.94	357	371	364	-	1	0.97	0.03	tctAATAaacttagt
GXP_180570(interleukin	GXP_180570	interleukin 10	3586	V$CDXF	Vertebrate caudal related homeodomain protein	V$CDX2.02	Caudal type homeobox transcription factor 2	Blastomeres Digestive System Embryonic Structures	0.85	356	374	365	+	1	0.855	0.005	aactaagtTTATtagagag
GXP_180570(interleukin	GXP_180570	interleukin 10	3586	V$HOXF	Paralog hox genes 1-8 from the four hox clusters A, B, C, D	V$HOXA1.01	Homeobox A1	Bone Marrow Cells Bone and Bones Connective Tissue Ear Embryonic Structures Germ Cells Hematopoietic System Immune System Lung Respiratory System Skeleton Thymus Gland Urogenital System	0.82	356	374	365	-	0.756	0.829	0.009	ctctctAATAaacttagtt
GXP_180570(interleukin	GXP_180570	interleukin 10	3586	V$LHXF	Lim homeodomain factors	V$LHX6.01	LIM homeobox 6	Brain Cardiovascular System Central Nervous System Digestive System Ear Embryonic Structures Endocrine System Eye Heart Islets of Langerhans Kidney Muscles Myocardium Nervous System Neurons Pancreas Pituitary Gland Spinal Cord Testis Urogenital System	0.84	355	377	366	+	0.774	0.852	0.012	aaactaagtTTATtagagaggtt
GXP_180570(interleukin	GXP_180570	interleukin 10	3586	V$ABDB	Abdominal-B type homeodomain transcription factors	V$HOXC13.01	Homeodomain transcription factor HOXC13	Bone Marrow Cells Bone and Bones Connective Tissue Embryonic Structures Hematopoietic System Integumentary System Kidney Prostate Skeleton Urogenital System	0.91	359	375	367	-	1	0.974	0.064	cctctctaaTAAActta
GXP_180570(interleukin	GXP_180570	interleukin 10	3586	V$HOXF	Paralog hox genes 1-8 from the four hox clusters A, B, C, D	V$HOXB3.01	Homeobox B3 / Hox 2-gamma	Bone Marrow Cells Bone and Bones Connective Tissue Ear Embryonic Structures Germ Cells Hematopoietic System Immune System Lung Respiratory System Skeleton Thymus Gland Urogenital System	0.84	359	377	368	+	0.795	0.846	0.006	taagtTTATtagagaggtt
GXP_180570(interleukin	GXP_180570	interleukin 10	3586	V$ZF10	C2H2 zinc finger transcription factors 10	V$PRDM14.01	PR domain zinc finger protein 14		0.85	364	378	371	+	1	0.872	0.022	ttaTTAGagaggtta
GXP_180570(interleukin	GXP_180570	interleukin 10	3586	V$BRNF	Brn POU domain factors	V$BRN2.01	Brn-2, POU-III protein class	Brain Central Nervous System Digestive System Ear Embryonic Structures Endocrine System Eye Islets of Langerhans Nervous System Neuroglia Neurons Pancreas	0.86	363	381	372	+	0.967	0.874	0.014	ttTATTagagaggttagag
GXP_180570(interleukin	GXP_180570	interleukin 10	3586	V$RXRF	RXR heterodimer binding sites	V$VDR_RXR.05	Bipartite binding site of VDR/RXR heterodimers, DR4 sites	Bone and Bones Connective Tissue Digestive System Endocrine System Integumentary System Liver Parathyroid Glands Skeleton Thyroid Gland	0.79	368	392	380	+	0.952	0.893	0.103	tagaGAGGttagagaaggaggagct
GXP_180570(interleukin	GXP_180570	interleukin 10	3586	V$ZF10	C2H2 zinc finger transcription factors 10	V$PRDM14.01	PR domain zinc finger protein 14		0.85	373	387	380	+	1	0.903	0.053	aggTTAGagaaggag
GXP_180570(interleukin	GXP_180570	interleukin 10	3586	V$ZF10	C2H2 zinc finger transcription factors 10	V$PRDM14.01	PR domain zinc finger protein 14		0.85	385	399	392	-	1	0.864	0.014	tgcTTAGagctcctc
GXP_180570(interleukin	GXP_180570	interleukin 10	3586	V$CIZF	CAS interating zinc finger protein	V$NMP4.01	NMP4 (nuclear matrix protein 4) / CIZ (Cas-interacting zinc finger protein)		0.97	399	409	404	+	1	0.973	0.003	agAAAAaatcc
GXP_180570(interleukin	GXP_180570	interleukin 10	3586	V$STAT	Signal transducer and activator of transcription	V$STAT3.02	Signal transducer and activator of transcription 3	Blood Cells Bone Marrow Cells Breast Hematopoietic System Immune System Leukocytes Lymphocytes Myeloid Cells Phagocytes	0.94	406	424	415	-	1	0.952	0.012	aggtTTCCcggcacaggat
GXP_180570(interleukin	GXP_180570	interleukin 10	3586	V$E2FF	E2F-myc activator/cell cycle regulator	V$E2F4_DP2.01	E2F-4/DP-2 heterodimeric complex	ubiquitous	0.76	409	425	417	+	0.776	0.774	0.014	ctgtgCCGGgaaacctt
GXP_180570(interleukin	GXP_180570	interleukin 10	3586	V$STAT	Signal transducer and activator of transcription	V$STAT.01	Signal transducers and activators of transcription	Blood Cells Bone Marrow Cells Breast Hematopoietic System Immune System Leukocytes Lymphocytes Myeloid Cells Phagocytes	0.87	408	426	417	+	1	0.878	0.008	cctgtgccgGGAAaccttg
GXP_180570(interleukin	GXP_180570	interleukin 10	3586	V$PAX5	PAX-2/5/8 binding sites	V$PAX8.01	PAX 2/5/8 binding site	Antibody-Producing Cells Blood Cells Bone Marrow Cells Ear Embryonic Structures Endocrine System Hematopoietic System Immune System Kidney Leukocytes Lymphocytes Thyroid Gland Urogenital System	0.88	413	441	427	+	1	0.932	0.052	gccgggaaaccTTGAttgtggctttttaa
GXP_180570(interleukin	GXP_180570	interleukin 10	3586	V$HOXC	HOX - PBX complexes	V$PBX1.01	Homeo domain factor Pbx-1	Bone Marrow Cells Bone and Bones Brain Central Nervous System Connective Tissue Ear Embryonic Structures Hematopoietic System Immune System Kidney Lung Nervous System Respiratory System Skeleton Thymus Gland Urogenital System	0.78	421	437	429	+	1	0.783	0.003	accttGATTgtggcttt
GXP_180570(interleukin	GXP_180570	interleukin 10	3586	V$HOMF	Homeodomain transcription factors	V$HHEX.01	Hematopoietically expressed homeobox, proline-rich homeodomain protein	Blood Cells Bone Marrow Cells Bone and Bones Cardiovascular System Cartilage Central Nervous System Connective Tissue Digestive System Ear Embryonic Structures Endocrine System Germ Cells Heart Hematopoietic System Immune System Islets of Langerhans Leukocytes Liver Lymphocytes Nervous System Ovary Pancreas Skeleton Spinal Cord Thyroid Gland Urogenital System	0.95	428	446	437	+	1	0.961	0.011	ttgtggcttttTAATgaat
GXP_180570(interleukin	GXP_180570	interleukin 10	3586	V$CART	Cart-1 (cartilage homeoprotein 1)	V$PROP1.01	Prophet of Pit 1, PROP paired-like homeobox 1	Adrenal Glands Bone and Bones Brain Cardiovascular System Central Nervous System Connective Tissue Digestive System Embryonic Structures Endocrine System Eye Immune System Islets of Langerhans Myeloid Cells Nervous System Neurons Pancreas Phagocytes Pituitary Gland Skeleton Spinal Cord	0.84	429	449	439	-	0.751	0.856	0.016	ttcattCATTaaaaagccaca
GXP_180570(interleukin	GXP_180570	interleukin 10	3586	V$HOXF	Paralog hox genes 1-8 from the four hox clusters A, B, C, D	V$HOXC4.01	Homeobox C4 / Hox-3epsilon	Bone Marrow Cells Bone and Bones Connective Tissue Ear Embryonic Structures Germ Cells Hematopoietic System Immune System Lung Respiratory System Skeleton Thymus Gland Urogenital System	0.84	431	449	440	-	0.764	0.859	0.019	ttcattCATTaaaaagcca
GXP_180570(interleukin	GXP_180570	interleukin 10	3586	V$OCT1	Octamer binding protein	V$OCT1.03	Octamer-binding transcription factor-1, POU class 2 homeobox 1 (POU2F1)	Antibody-Producing Cells Blood Cells Immune System Kidney Leukocytes Lymphocytes Urogenital System	0.85	433	447	440	+	0.79	0.856	0.006	gctttttaATGAatg
GXP_180570(interleukin	GXP_180570	interleukin 10	3586	V$ABDB	Abdominal-B type homeodomain transcription factors	V$HOXC9.01	Homeobox C9 / Hox-3beta	Bone Marrow Cells Bone and Bones Connective Tissue Embryonic Structures Hematopoietic System Integumentary System Kidney Prostate Skeleton Urogenital System	0.83	433	449	441	-	1	0.87	0.04	ttcattcaTTAAaaagc
GXP_180570(interleukin	GXP_180570	interleukin 10	3586	V$BRNF	Brn POU domain factors	V$BRN3.03	POU class 4 homeobox 3 (POU4F3), BRN3C	Brain Central Nervous System Digestive System Ear Embryonic Structures Endocrine System Eye Islets of Langerhans Nervous System Neuroglia Neurons Pancreas	0.83	432	450	441	+	1	0.881	0.051	ggcttttTAATgaatgaag
GXP_180570(interleukin	GXP_180570	interleukin 10	3586	V$HBOX	Homeobox transcription factors	V$VAX2.01	Ventral anterior homeobox 2	Brain Cardiovascular System Central Nervous System Digestive System Ear Embryonic Structures Eye Muscle, Smooth Muscles Nervous System Neurons Spinal Cord	0.85	432	450	441	-	1	0.865	0.015	cttcattcATTAaaaagcc
GXP_180570(interleukin	GXP_180570	interleukin 10	3586	V$LHXF	Lim homeodomain factors	V$LMX1B.02	LIM homeobox transcription factor 1, beta	Brain Cardiovascular System Central Nervous System Digestive System Ear Embryonic Structures Endocrine System Eye Heart Islets of Langerhans Kidney Muscles Myocardium Nervous System Neurons Pancreas Pituitary Gland Spinal Cord Testis Urogenital System	0.83	430	452	441	+	0.752	0.857	0.027	gtggctttttAATGaatgaagag
GXP_180570(interleukin	GXP_180570	interleukin 10	3586	V$NKX6	NK6 homeobox transcription factors	V$NKX63.01	NK6 homeobox 3	Central Nervous System Digestive System Embryonic Structures Endocrine System Islets of Langerhans Nervous System Neurons Pancreas Spinal Cord	0.85	434	448	441	+	1	0.906	0.056	cttttTAATgaatga
GXP_180570(interleukin	GXP_180570	interleukin 10	3586	V$SORY	SOX/SRY-sex/testis determinig and related HMG box factors	V$HMGA.01	HMGA family of architectural transcription factors (HMGA1, HMGA2)	Bone and Bones Cartilage Connective Tissue Digestive System Ear Embryonic Structures Endocrine System Islets of Langerhans Nervous System Neuroglia Pancreas Skeleton Testis Thyroid Gland Urogenital System	0.88	429	453	441	+	1	0.892	0.012	tgtggctttttAATGaatgaagagg
GXP_180570(interleukin	GXP_180570	interleukin 10	3586	V$BRNF	Brn POU domain factors	V$TST1.02	POU class 3 homeobox 1 (POU3F1), OCT6	Brain Central Nervous System Digestive System Ear Embryonic Structures Endocrine System Eye Islets of Langerhans Nervous System Neuroglia Neurons Pancreas	0.79	433	451	442	-	0.753	0.803	0.013	tcttcaTTCAttaaaaagc
GXP_180570(interleukin	GXP_180570	interleukin 10	3586	V$LHXF	Lim homeodomain factors	V$ISL2.01	ISL LIM homeobox 2	Brain Cardiovascular System Central Nervous System Digestive System Ear Embryonic Structures Endocrine System Eye Heart Islets of Langerhans Kidney Muscles Myocardium Nervous System Neurons Pancreas Pituitary Gland Spinal Cord Testis Urogenital System	0.87	431	453	442	-	1	0.91	0.04	cctcttcattcATTAaaaagcca
GXP_180570(interleukin	GXP_180570	interleukin 10	3586	V$HOXF	Paralog hox genes 1-8 from the four hox clusters A, B, C, D	V$HOXB4.01	Homeobox B4 / Hox-2phi	Bone Marrow Cells Bone and Bones Connective Tissue Ear Embryonic Structures Germ Cells Hematopoietic System Immune System Lung Respiratory System Skeleton Thymus Gland Urogenital System	0.84	434	452	443	+	0.772	0.847	0.007	ctttttAATGaatgaagag
GXP_180570(interleukin	GXP_180570	interleukin 10	3586	V$OCT1	Octamer binding protein	V$OCT1.03	Octamer-binding transcription factor-1, POU class 2 homeobox 1 (POU2F1)	Antibody-Producing Cells Blood Cells Immune System Kidney Leukocytes Lymphocytes Urogenital System	0.85	436	450	443	-	1	0.863	0.013	cttcattcATTAaaa
GXP_180570(interleukin	GXP_180570	interleukin 10	3586	V$CART	Cart-1 (cartilage homeoprotein 1)	V$RHOX6.01	Reproductive homeobox 6, placenta specific homeobox 1	Adrenal Glands Bone and Bones Brain Cardiovascular System Central Nervous System Connective Tissue Digestive System Embryonic Structures Endocrine System Eye Immune System Islets of Langerhans Myeloid Cells Nervous System Neurons Pancreas Phagocytes Pituitary Gland Skeleton Spinal Cord	0.84	434	454	444	+	1	0.861	0.021	cttttTAATgaatgaagaggc
GXP_180570(interleukin	GXP_180570	interleukin 10	3586	V$BRNF	Brn POU domain factors	V$BRN3.03	POU class 4 homeobox 3 (POU4F3), BRN3C	Brain Central Nervous System Digestive System Ear Embryonic Structures Endocrine System Eye Islets of Langerhans Nervous System Neuroglia Neurons Pancreas	0.83	436	454	445	+	0.751	0.848	0.018	ttttaatGAATgaagaggc
GXP_180570(interleukin	GXP_180570	interleukin 10	3586	V$SORY	SOX/SRY-sex/testis determinig and related HMG box factors	V$HBP1.02	HMG box-containing protein 1	Bone and Bones Cartilage Connective Tissue Digestive System Ear Embryonic Structures Endocrine System Islets of Langerhans Nervous System Neuroglia Pancreas Skeleton Testis Thyroid Gland Urogenital System	0.83	433	457	445	+	1	0.943	0.113	gctttttAATGaatgaagaggcctc
GXP_180570(interleukin	GXP_180570	interleukin 10	3586	V$SORY	SOX/SRY-sex/testis determinig and related HMG box factors	V$HBP1.01	HMG box-containing protein 1	Bone and Bones Cartilage Connective Tissue Digestive System Ear Embryonic Structures Endocrine System Islets of Langerhans Nervous System Neuroglia Pancreas Skeleton Testis Thyroid Gland Urogenital System	0.86	436	460	448	+	1	0.989	0.129	ttttaatgAATGaagaggcctccct
GXP_180570(interleukin	GXP_180570	interleukin 10	3586	V$ARID	AT rich interactive domain factor	V$ARID5A.01	AT rich interactive domain 5A (MRF1-like)	Antibody-Producing Cells Blood Cells Cardiovascular System Heart Immune System Leukocytes Lymphocytes Muscles Myocardium	0.87	458	478	468	-	1	0.871	0.001	cttttATATtgtaagctcagg
GXP_180570(interleukin	GXP_180570	interleukin 10	3586	V$EVI1	EVI1-myleoid transforming protein	V$EVI1.06	Ecotropic viral integration site 1 encoded factor, amino-terminal zinc finger domain	Adipose Tissue Blood Cells Bone Marrow Cells Brain Central Nervous System Connective Tissue Embryonic Structures Hematopoietic System Immune System Leukocytes Lymphocytes Nervous System Neurons Thymus Gland	0.83	464	480	472	+	0.75	0.875	0.045	cttacaATATaaaaggg
GXP_180570(interleukin	GXP_180570	interleukin 10	3586	V$KLFS	Krueppel like transcription factors	V$GKLF.01	Gut-enriched Krueppel-like factor	Blood Cells Bone Marrow Cells Digestive System Embryonic Structures Erythrocytes Hematopoietic System Liver	0.86	464	480	472	+	1	0.871	0.011	cttacaatataaaAGGG
GXP_180570(interleukin	GXP_180570	interleukin 10	3586	V$SORY	SOX/SRY-sex/testis determinig and related HMG box factors	V$SOX5.01	Sox-5	Bone and Bones Cartilage Connective Tissue Digestive System Ear Embryonic Structures Endocrine System Islets of Langerhans Nervous System Neuroglia Pancreas Skeleton Testis Thyroid Gland Urogenital System	0.87	462	486	474	+	1	0.876	0.006	agcttaCAATataaaagggggacag
GXP_180570(interleukin	GXP_180570	interleukin 10	3586	V$LEFF	LEF1/TCF	V$LEF1.03	TCF/LEF-1	Adipose Tissue Connective Tissue Digestive System Embryonic Structures Endocrine System Islets of Langerhans Pancreas	0.82	467	483	475	+	0.758	0.822	0.002	acaataTAAAaggggga
GXP_180570(interleukin	GXP_180570	interleukin 10	3586	O$VTBP	Vertebrate TATA binding protein factor	O$VTATA.01	Cellular and viral TATA box elements		0.9	468	484	476	+	1	0.985	0.085	caataTAAAagggggac
GXP_180570(interleukin	GXP_180570	interleukin 10	3586	V$KLFS	Krueppel like transcription factors	V$GKLF.02	Gut-enriched Krueppel-like factor	Blood Cells Bone Marrow Cells Digestive System Embryonic Structures Erythrocytes Hematopoietic System Liver	0.96	468	484	476	+	1	0.97	0.01	caatataAAAGggggac
GXP_180570(interleukin	GXP_180570	interleukin 10	3586	V$RXRF	RXR heterodimer binding sites	V$VDR_RXR.06	Bipartite binding site of VDR/RXR heterodimers, DR5 sites	Bone and Bones Connective Tissue Digestive System Endocrine System Integumentary System Liver Parathyroid Glands Skeleton Thyroid Gland	0.75	474	498	486	+	1	0.794	0.044	aaaagggggacagagAGGTgaaggt
GXP_180570(interleukin	GXP_180570	interleukin 10	3586	V$PLAG	Pleomorphic adenoma gene	V$PLAG1.02	Pleomorphic adenoma gene 1	Brain Central Nervous System Digestive System Embryonic Structures Endocrine System Nervous System Neurons	0.97	476	498	487	+	1	1	0.03	aaGGGGgacagagaggtgaaggt
GXP_180570(interleukin	GXP_180570	interleukin 10	3586	V$NR2F	Nuclear receptor subfamily 2 factors	V$COUP.02	Chicken ovalbumin upstream promoter (COUP-TF), DR0 sites	Adrenal Glands Digestive System Endocrine System Eye Islets of Langerhans Liver Nervous System Neurons Pancreas Testis Urogenital System	0.84	482	506	494	+	0.75	0.85	0.01	gacagagaggTGAAggtctacacat
GXP_180570(interleukin	GXP_180570	interleukin 10	3586	V$PAX6	PAX-4/PAX-6 paired domain binding sites	V$PAX6.03	Pax-6 paired domain binding site	Brain Central Nervous System Digestive System Embryonic Structures Endocrine System Eye Islets of Langerhans Nervous System Neurons Pancreas	0.76	496	514	505	+	0.871	0.777	0.017	ggtctACACatcaggggct
GXP_180570(interleukin	GXP_180570	interleukin 10	3586	V$P53F	p53 tumor suppressor	V$P53.05	Tumor suppressor p53	ubiquitous	0.78	496	520	508	-	1	0.797	0.017	agagCAAGcccctgatgtgtagacc
GXP_180570(interleukin	GXP_180570	interleukin 10	3586	V$MOKF	Mouse Krueppel like factor	V$MOK2.01	Ribonucleoprotein associated zinc finger protein MOK-2 (mouse)		0.74	499	519	509	+	0.75	0.742	0.002	ctacacatcagggGCTTgctc
GXP_180570(interleukin	GXP_180570	interleukin 10	3586	V$CP2F	CP2-erythrocyte Factor related to drosophila Elf1	V$CP2.01	CP2	Blood Cells	0.9	511	529	520	+	0.909	0.912	0.012	ggCTTGctcttgcaaaacc
GXP_180570(interleukin	GXP_180570	interleukin 10	3586	V$CEBP	Ccaat/Enhancer Binding Protein	V$CEBPB.01	CCAAT/enhancer binding protein beta	Adipose Tissue Bone Marrow Cells Connective Tissue Digestive System Hematopoietic System Immune System Liver Myeloid Cells Phagocytes	0.94	517	531	524	-	1	0.949	0.009	ttggttttGCAAgag
GXP_180570(interleukin	GXP_180570	interleukin 10	3586	V$HAML	Human acute myelogenous leukemia factors	V$AML2.01	RUNX3 (Runt-related transcription factor 3), AML2 (Acute myeloid leukemia 2)	Bone Marrow Cells Bone and Bones Cartilage Connective Tissue Embryonic Structures Hematopoietic System Skeleton	0.94	526	540	533	-	1	0.994	0.054	tctTGTGgtttggtt
GXP_180570(interleukin	GXP_180570	interleukin 10	3586	V$FAST	FAST-1 SMAD interacting proteins	V$FAST1.02	Forkhead box H1 (Foxh1)	Embryonic Structures	0.81	526	542	534	-	1	0.814	0.004	tgtctTGTGgtttggtt
GXP_180570(interleukin	GXP_180570	interleukin 10	3586	V$EVI1	EVI1-myleoid transforming protein	V$EVI1.06	Ecotropic viral integration site 1 encoded factor, amino-terminal zinc finger domain	Adipose Tissue Blood Cells Bone Marrow Cells Brain Central Nervous System Connective Tissue Embryonic Structures Hematopoietic System Immune System Leukocytes Lymphocytes Nervous System Neurons Thymus Gland	0.83	532	548	540	+	0.75	0.836	0.006	accacaAGACagacttg
GXP_180570(interleukin	GXP_180570	interleukin 10	3586	V$CEBP	Ccaat/Enhancer Binding Protein	V$CEBPA.01	CCAAT/enhancer binding protein alpha	Adipose Tissue Bone Marrow Cells Connective Tissue Digestive System Hematopoietic System Immune System Liver Myeloid Cells Phagocytes	0.94	543	557	550	-	1	0.945	0.005	cttcttttGCAAgtc
GXP_180570(interleukin	GXP_180570	interleukin 10	3586	V$STEM	Motif composed of binding sites for pluripotency or stem cell factors	V$OCT3_4.02	POU domain, class 5, transcription factor 1	Embryonic Structures Germ Cells	0.88	552	570	561	-	1	0.898	0.018	gagctgtGCATgccttctt
GXP_180570(interleukin	GXP_180570	interleukin 10	3586	V$NR2F	Nuclear receptor subfamily 2 factors	V$TR2.01	Nuclear hormone receptor TR2, DR5 binding sites	Adrenal Glands Digestive System Endocrine System Eye Islets of Langerhans Liver Nervous System Neurons Pancreas Testis Urogenital System	0.76	553	577	565	+	0.78	0.76	0	agaaggcatgcacaGCTCagcactg
GXP_180570(interleukin	GXP_180570	interleukin 10	3586	V$RBP2	Retinoblastoma-binding proteins with demethylase activity	V$PLU1_JARID1B.01	Jumonji, AT rich interactive domain 1B		0.96	562	570	566	+	1	0.989	0.029	GCACagctc
GXP_180570(interleukin	GXP_180570	interleukin 10	3586	V$NR2F	Nuclear receptor subfamily 2 factors	V$TR4.02	TR4 homodimer, DR1 site	Adrenal Glands Digestive System Endocrine System Eye Islets of Langerhans Liver Nervous System Neurons Pancreas Testis Urogenital System	0.75	570	594	582	-	0.778	0.75	0	aggaccAGGCaacagagcagtgctg
GXP_180570(interleukin	GXP_180570	interleukin 10	3586	V$PERO	Peroxisome proliferator-activated receptor	V$PPARA.01	PPAR/RXR heterodimers, DR1 sites	Adipose Tissue Connective Tissue Digestive System Liver	0.7	573	595	584	-	0.808	0.714	0.014	gaggaccaggcaACAGagcagtg
GXP_180570(interleukin	GXP_180570	interleukin 10	3586	V$XBBF	X-box binding factors	V$RFX1.01	X-box binding protein RFX1	Antibody-Producing Cells Blood Cells Endocrine System Immune System Leukocytes Lymphocytes Testis Urogenital System	0.89	579	597	588	-	1	0.903	0.013	aggaggaccagGCAAcaga
GXP_180570(interleukin	GXP_180570	interleukin 10	3586	V$EREF	Estrogen response elements	V$ER.03	Estrogen response elements, IR3 sites	Breast Endocrine System Ovary Urogenital System	0.81	585	607	596	-	1	0.821	0.011	caccccagtcaggagGACCaggc
GXP_180570(interleukin	GXP_180570	interleukin 10	3586	V$ZF02	C2H2 zinc finger transcription factors 2	V$ZNF300.01	KRAB-containing zinc finger protein 300	Blood Cells Immune System Leukocytes Lymphocytes Thymus Gland	0.99	590	612	601	-	1	0.994	0.004	gccctcaCCCCagtcaggaggac
GXP_180570(interleukin	GXP_180570	interleukin 10	3586	V$INSM	Insulinoma associated factors	V$INSM1.01	Zinc finger protein insulinoma-associated 1 (IA-1) functions as a transcriptional repressor	Digestive System Liver Pancreas	0.9	597	609	603	+	1	0.96	0.06	tgactGGGGtgag
GXP_180570(interleukin	GXP_180570	interleukin 10	3586	V$SREB	Sterol regulatory element binding proteins	V$SREBP.01	Sterol regulatory element binding protein 1 and 2	Adipose Tissue Connective Tissue Digestive System Liver	0.9	597	611	604	-	1	0.96	0.06	cccTCACcccagtca
GXP_180570(interleukin	GXP_180570	interleukin 10	3586	V$AHRR	AHR-arnt heterodimers and AHR-related factors	V$AHR.01	Aryl hydrocarbon / dioxin receptor	Digestive System Liver	0.78	593	617	605	+	0.75	0.789	0.009	ctcctgactgGGGTgagggccagcc
GXP_180570(interleukin	GXP_180570	interleukin 10	3586	V$GCMF	Chorion-specific transcription factors with a GCM DNA binding domain	V$GCM1.01	Glial cells missing homolog 1, chorion-specific transcription factor GCMa	Embryonic Structures Endocrine System Immune System Parathyroid Glands Thymus Gland	0.85	602	616	609	-	1	0.876	0.026	gctggCCCTcacccc
GXP_180570(interleukin	GXP_180570	interleukin 10	3586	V$MIZ1	Myc-interacting Zn finger protein 1	V$MIZ1.01	Myc-interacting Zn finger protein 1, zinc finger and BTB domain containing 17 (ZBTB17)		0.96	605	615	610	-	1	0.987	0.027	ctggcCCTCac
GXP_180570(interleukin	GXP_180570	interleukin 10	3586	V$PAX6	PAX-4/PAX-6 paired domain binding sites	V$PAX6.02	PAX6 paired domain and homeodomain are required for binding to this site	Brain Central Nervous System Digestive System Embryonic Structures Endocrine System Eye Islets of Langerhans Nervous System Neurons Pancreas	0.87	603	621	612	+	1	0.918	0.048	gggtgagggCCAGcccagg
GXP_180570(interleukin	GXP_180570	interleukin 10	3586	V$RXRF	RXR heterodimer binding sites	V$THR.01	THR/RXR heterodimer and THR homodimer DR4 binding sites	Bone and Bones Connective Tissue Digestive System Endocrine System Integumentary System Liver Parathyroid Glands Skeleton Thyroid Gland	0.87	604	628	616	+	0.891	0.887	0.017	ggtgagggccagccCAGGccagggc
GXP_180570(interleukin	GXP_180570	interleukin 10	3586	V$ZFXY	Zfx and Zfy - transcription factors implicated in mammalian sex determination	V$ZFX.01	X-linked zinc finger protein	Embryonic Structures Endocrine System Germ Cells Ovary Testis Urogenital System	0.97	615	625	620	-	1	0.984	0.014	ctGGCCtgggc
GXP_180570(interleukin	GXP_180570	interleukin 10	3586	V$PLAG	Pleomorphic adenoma gene	V$PLAGL1.01	Pleiomorphic adenoma gene-like 1	Brain Central Nervous System Digestive System Embryonic Structures Endocrine System Nervous System Neurons	0.87	613	635	624	-	0.799	0.875	0.005	actggGTGCcctggcctgggctg
GXP_180570(interleukin	GXP_180570	interleukin 10	3586	V$PLAG	Pleomorphic adenoma gene	V$PLAGL1.01	Pleiomorphic adenoma gene-like 1	Brain Central Nervous System Digestive System Embryonic Structures Endocrine System Nervous System Neurons	0.87	622	644	633	+	0.799	0.872	0.002	ccaggGCACccagtctgagaaca
GXP_180570(interleukin	GXP_180570	interleukin 10	3586	V$HAND	Twist subfamily of class B bHLH transcription factors	V$HEN1.02	HEN1	Antibody-Producing Cells Blood Cells Bone Marrow Cells Bone and Bones Cardiovascular System Connective Tissue Embryonic Structures Heart Hematopoietic System Immune System Integumentary System Leukocytes Lymphocytes Muscles Myocardium Skeleton Thymus Gland	0.81	635	655	645	-	1	0.838	0.028	gtgggtgcaGCTGttctcaga
GXP_180570(interleukin	GXP_180570	interleukin 10	3586	V$MYOD	Myoblast determining factors	V$TCFE2A.03	Transcription factor E2a (E12/E47)	Antibody-Producing Cells Blood Cells Embryonic Structures Germ Cells Immune System Leukocytes Lymphocytes Muscle, Skeletal Muscles Thymus Gland Urogenital System	0.96	637	653	645	+	1	0.968	0.008	tgagaaCAGCtgcaccc
GXP_180570(interleukin	GXP_180570	interleukin 10	3586	V$NEUR	NeuroD, Beta2, HLH domain	V$MASH1.01	Mammalian achaete scute homolog 1 (Ascl1)	Antibody-Producing Cells Blood Cells Brain Central Nervous System Digestive System Ear Embryonic Structures Endocrine System Eye Immune System Islets of Langerhans Leukocytes Lymphocytes Nervous System Neuroglia Neurons Nose Pancreas Respiratory System Spinal Cord Thymus Gland	0.98	639	651	645	+	1	0.985	0.005	agaacagCTGCac
GXP_180570(interleukin	GXP_180570	interleukin 10	3586	V$GREF	Glucocorticoid responsive and related elements	V$GRE.01	Glucocorticoid receptor, C2C2 zinc finger protein binds glucocorticoid dependent to GREs, IR3 sites	Breast Endocrine System Immune System Leydig Cells Prostate Testis Urogenital System	0.85	637	655	646	-	1	0.877	0.027	gtgggtgcagctGTTCtca
GXP_180570(interleukin	GXP_180570	interleukin 10	3586	V$HAND	Twist subfamily of class B bHLH transcription factors	V$HEN1.01	HEN1	Antibody-Producing Cells Blood Cells Bone Marrow Cells Bone and Bones Cardiovascular System Connective Tissue Embryonic Structures Heart Hematopoietic System Immune System Integumentary System Leukocytes Lymphocytes Muscles Myocardium Skeleton Thymus Gland	0.82	636	656	646	+	1	0.821	0.001	ctgagaaCAGCtgcacccact
GXP_180570(interleukin	GXP_180570	interleukin 10	3586	V$MYOD	Myoblast determining factors	V$E47.01	MyoD/E47 and MyoD/E12 dimers	Antibody-Producing Cells Blood Cells Embryonic Structures Germ Cells Immune System Leukocytes Lymphocytes Muscle, Skeletal Muscles Thymus Gland Urogenital System	0.92	638	654	646	-	1	0.942	0.022	tgggtGCAGctgttctc
GXP_180570(interleukin	GXP_180570	interleukin 10	3586	V$HOMF	Homeodomain transcription factors	V$HMX3.01	H6 homeodomain HMX3/Nkx5.1 transcription factor	Blood Cells Bone Marrow Cells Bone and Bones Cardiovascular System Cartilage Central Nervous System Connective Tissue Digestive System Ear Embryonic Structures Endocrine System Germ Cells Heart Hematopoietic System Immune System Islets of Langerhans Leukocytes Liver Lymphocytes Nervous System Ovary Pancreas Skeleton Spinal Cord Thyroid Gland Urogenital System	0.89	647	665	656	-	1	0.919	0.029	tgcctgggAAGTgggtgca
GXP_180570(interleukin	GXP_180570	interleukin 10	3586	V$ETSF	Human and murine ETS1 factors	V$GABP.01	GABP: GA binding protein	Antibody-Producing Cells Blood Cells Bone Marrow Cells Breast Central Nervous System Endocrine System Germ Cells Hematopoietic System Immune System Leukocytes Lymphocytes Monocytes Myeloid Cells Nervous System Phagocytes Prostate Respiratory System Spinal Cord Testis Urogenital System	0.86	647	667	657	-	1	0.869	0.009	gttgcctgGGAAgtgggtgca
GXP_180570(interleukin	GXP_180570	interleukin 10	3586	V$RBPF	RBPJ - kappa	V$RBPJK.01	Mammalian transcriptional repressor RBP-Jkappa/CBF1	Antibody-Producing Cells Blood Cells Immune System Leukocytes Lymphocytes	0.87	653	665	659	-	1	0.879	0.009	tgccTGGGaagtg
GXP_180570(interleukin	GXP_180570	interleukin 10	3586	V$STAT	Signal transducer and activator of transcription	V$STAT6.01	STAT6: signal transducer and activator of transcription 6	Blood Cells Bone Marrow Cells Breast Hematopoietic System Immune System Leukocytes Lymphocytes Myeloid Cells Phagocytes	0.84	651	669	660	-	0.759	0.889	0.049	aggtTGCCtgggaagtggg
GXP_180570(interleukin	GXP_180570	interleukin 10	3586	V$XBBF	X-box binding factors	V$MIF1.01	MIBP1 / RFX1 complex	Antibody-Producing Cells Blood Cells Endocrine System Immune System Leukocytes Lymphocytes Testis Urogenital System	0.76	652	670	661	-	0.85	0.821	0.061	caggttgcctgGGAAgtgg
GXP_180570(interleukin	GXP_180570	interleukin 10	3586	V$XBBF	X-box binding factors	V$RFX1.01	X-box binding protein RFX1	Antibody-Producing Cells Blood Cells Endocrine System Immune System Leukocytes Lymphocytes Testis Urogenital System	0.89	652	670	661	+	1	0.905	0.015	ccacttcccagGCAAcctg
Table S4. Results of the IL-10 promoter analysis. The human IL-10 promoter, region spanning from – 560 to +1, was analyzed in silico using the MatInspector analysis tool of the Genomatix software. Highlighted lines indicate the potential binding motifs for forkhead transcription factors. A typical FOXO3 Orange-highlighted motif is indicated at position 329 of the negative strand, which correspond…
